# Supplementary material for: A New Strategy to Identify Naturally Presenting SLA-I Bound Peptides Derived from the O Serotype of Foot-and-Mouth Disease Virus, by Mild Acid Elution in a VP1 Stably Expressed PK15 Cell Line
Source: Animals (Basel). 2025 Oct 24;15(21):3097. doi: 10.3390/ani15213097 (PMC12606743; doi:10.3390/ani15213097)
Supplement: Supplementary file 1 [file animals-15-03097-s001.zip]

Archive with 1 entries (1 files):
- animals-3851363-supplementary.pdf
